# Supplementary material for: Skeletochronology and Paleohistology of Hyposaurus rogersii (Crocodyliformes, Dyrosauridae) from the Early Paleogene of New Jersey, USA
Source: Animals (Basel). 2021 Oct 27;11(11):3067. doi: 10.3390/ani11113067 (PMC8614569; doi:10.3390/ani11113067)
Supplement: Supplementary file 1 [file animals-11-03067-s001.zip]

Archive with 1 entries (1 files):
- animals-1420238-supplementary.pdf
